# Supplementary material for: Age Effects in L2 Grammar Processing as Revealed by ERPs and How (Not) to Study Them
Source: PLoS One. 2015 Dec 18;10(12):e0143328. doi: 10.1371/journal.pone.0143328 (PMC4686163; doi:10.1371/journal.pone.0143328)
Supplement: S1 File — (ZIP) [file pone.0143328.s001.zip]

Archive with 6 entries (6 files):
- S2_File/Analysis.Rmd
- S2_File/dat.rda
- S2_File/GAtask_forR.csv
- S2_File/gjdat.rda
- S2_File/PLandRUgenderEegItems.csv
- S2_File/plotgrandav.R
