# Supplementary material for: Age Effects in L2 Grammar Processing as Revealed by ERPs and How (Not) to Study Them
Source: PLoS One. 2015 Dec 18;10(12):e0143328. doi: 10.1371/journal.pone.0143328 (PMC4686163; doi:10.1371/journal.pone.0143328)
Supplement: S1 File — (ZIP) [file pone.0143328.s001.zip › S2_File/Analysis.Rmd]

---
title : Data documentation, analysis script and output for *'Age effects in L2 grammar processing as revealed by ERPs and how (not) to study them'*
author : Nienke Meulman<sup>1</sup>, Martijn Wieling<sup>1</sup>, Simone A. Sprenger<sup>1</sup >, Laurie A. Stowe<sup>1</sup > & Monika S. Schmid<sup>1,2</sup >; <sup>1</sup>University of Groningen, the Netherlands, <sup>2</sup >University of Essex, UK
date : "Generation date: `r format(Sys.time(), '%B %d, %Y - %H:%M:%S')`"
output :
  html_document :
    toc : true
    toc_depth: 5
---

<br />

```{r set-options, echo=FALSE, cache=FALSE}
options(width=120)
library(knitr)
opts_chunk$set(comment="", warning=FALSE, message=FALSE, echo=TRUE, tidy=FALSE, size="small", 
               cache.path='Analysis_cache/html/', fig.path='Analysis_cache/html/')
```

<br />

###1. Packages and functions

```{r packages}
R.Version()$version.string
library(mgcv); packageVersion("mgcv") # for gam analysis
library(itsadug); packageVersion("itsadug") # for gam plotting
library(lme4); packageVersion("lme4") # for lmer analysis
library(ez); packageVersion("ez") # for anova analysis
library(schoRsch); library(car); library(Hmisc); library(reshape)  # for anova output; levenes test; correlations
source('plotgrandav.R') # custom function
``` 

<br />

###2. Data sets

```{r data}
load('gjdat.rda')
load('dat.rda')
# Note that the dataset for the grammaticality judgments does not contain the same ammount of trials as the ERP, since in the ERP data set trials with EEG artifacts have been removed, but these trials can still be used for the offline responses. And in the grammaticality judgments data the trails where no button press was registered were removed, but these still can be used for ERP analysis.
```

<br />

####Grammaticality judgments

Legenda *gjdat* (12412 observations of 7 variables):  
1. Group : learners or natives  
2. Subject : subject number  
3. Word : target word (i.e. the word at the onset of which the ERP was measured)  
4. Correctness : grammaticality of the sentence, cor=grammatical; incor=ungrammatical  
5. Structure : GEN (gender) or VERB (non-finite verb) construction  
6. EndAcc : whether the participant responed correctly (1) or incorrectly (0) to the grammaticality judgment question for this item  
7. EndRT : the response time   
N.B. Practice trials and fillers have been removed from this data set, as well as trials where no button press was registered.  
  
<br />

#### ERP data

Legenda *dat* (2390960 observations of 21 variables):  
1. uV : amplitude of the ERP signal measured in microVolt  
2. Time : time in milliseconds relative to the onset of the target word (one datapoint every 10 milliseconds)  
3. SeqStart : true when first data point of a new trial (used for autorcorrelation correction)  
4. TrialNr : postition of the sentence within the experiment  
5. Subject : subject number  
6. Group : learners or natives  
7. L1 : the first language of the learners (PL=Polisch, RU=Russian, DE=German)  
8. TestLocation : one of the three test locations: Hamburg (HH), Berlin (BLN) or Mainz (MZ)  
9. IsMale : 0=female, 1=male  
10. AoArr : the age of onset of acquisition (i.e. the age of arrival in the L2 country)  
11. AoExp : age of first exposure to the L2 in a classroom setting outside of the L2 country  
12. LoR : length of residence in the L2 country  
13. Age : age at testing  
14. Ctest : percentage of correct responses on the C-test (spelling errors were not penalized)  
15. GAtask : percentage of correct responses (i.e. a minimum of 2/3 instances of each item assigned correctly) on the post-EEG experiment gender assignment task  
16. Word : target word (i.e. the word at the onset of which the ERP was measured)  
17. Structure : GEN (gender) or VERB (non-finite verb) construction  
18. Correctness : grammaticality of the sentence, cor=grammatical; incor=ungrammatical  
19. Freq.log : the log transformed frequency of the target word (from Deutsches Referenzkorpus)  
20. EndAcc : whether the participant responed correctly (1) or incorrectly (0) to the grammaticality judgment question for this item  
21. List : which list was presented to this subject  
N.B. Practice trials and fillers have been removed from this data set, as well as trials with artifacts in the EEG data.   

<br />

###3. Participant characteristics and scores on proficiency measures

<br />

#### Group characteristics

Summary statistics for learners and natives and age of acquisition (AoA) distribution of the learners:

```{r ppstats, fig.width=8, fig.height=4}
ppdat <- dat[!duplicated(dat$Subject),] # one row per subject
# learners
ldat <- ppdat[ppdat$Group=='learners', c(5:15)]; ldat <- droplevels(ldat)
summary(ldat[c(3:11)])
par(mfrow=c(1,2))
plot(density(ldat$AoArr), main = "AoA density")
hist(ldat$AoArr, breaks=20, main = "AoA histogram")
table(ldat$AoArr) # first line shows AoAs, second line the nr. of participants for each AoA
# natives
ndat <- ppdat[ppdat$Group=='natives', c(7:9, 13:15)]; ndat <- droplevels(ndat)
summary(ndat)
```

Mann-Whitney U test for Age, Ctest and Gatask differences between groups:

```{r ppstatswilcox}
wilcox.test(ppdat$Age ~ ppdat$Group)
wilcox.test(ppdat$Ctest ~ ppdat$Group)
wilcox.test(ppdat$GAtask ~ ppdat$Group)
```

<br />

#### Overall L1 effects? (i.e. RU learners different from PL learners?)

```{r L1effects}
# C-test:
summary(ctestm <- lm(Ctest ~ L1 , data=ldat))

# GAtask:
gadat <- read.csv('GAtask_forR.csv', header=T, sep=',')
gadat <- melt(gadat, id=c("Trial","Word","Gender","EEGitemNr"))
names(gadat) <- c("Trial", "Word", "Gender", "EEGitemNr", "Subject", "Accuracy")
gadat <- gadat[!gadat$Subject %in% c("GN774","GN782","GL101","GL320","GL303","GL305"),] # remove subjects with too many EEG artifacts 
gadat <- with(gadat, aggregate(Accuracy, list(Subject, Word), mean))
colnames(gadat) <- c("Subject","Word","Accuracy")
gadat$Accuracy <- ifelse(gadat$Accuracy>0.66, 1, 0)
ppL1 <- ldat[c(1,3)]
gadat <- merge(gadat,ppL1,by=c("Subject"))
gadat$Accuracy <- as.factor(gadat$Accuracy)
summary(gaL1m <- glmer(Accuracy ~ L1 + (1|Subject), data=gadat, family='binomial'))

# GramJudg task:
gjdat$Subject <- as.factor(ifelse(as.integer(as.character(gjdat$Subject))<699, 
                                  sub("^","GL",gjdat$Subject), sub("^","GN",gjdat$Subject))) # add GL/GN coding
gjdatL1 <- merge(gjdat,ppL1,by=c("Subject"))
gjdatL1$Accuracy <- as.factor(gjdatL1$EndAcc)
summary(gjL1m <- glmer(EndAcc ~ L1 + (1|Subject), data=gjdatL1, family='binomial'))
```

<br />

#### Relationships between characteristics within individuals (correlations)

Relation between AoA and the other subject characteristics: age at testing, length of residence, L2 proficiency (as measured by the C-test) and offline gender knowledge (as measured by the gender assignment task):

```{r correlations}
cdat <- ppdat[ppdat$Group=='learners',]
cdat <- cdat[,c("AoArr","Age","LoR","Ctest","GAtask")]; cdat <- droplevels(cdat)
# transform skewed distributions
cdat$AoArr <- log(cdat$AoArr+1)
cdat$Age <- log(cdat$Age+1)
cdat$LoR <- log(cdat$LoR+1)
cdat$Ctest <- asin(cdat$Ctest/100)
cdat$GAtask <- asin(cdat$GAtask/100)
# correlation matrix:
print(rcorr(as.matrix(cdat))$r, digits=2)
# p values:
print(rcorr(as.matrix(cdat))$P, digits=6)
```

Multiple comparisons correction for AoA correlations reported in paper:

```{r correlationsFDR}
p <- c(2.16571e-11, 0.000163701, 2.76401e-04, 1.27739e-06)
round(p.adjust(p, "BH"), digits=5) # FDR correction
round(p.adjust(p, "bonferroni"), digits=5) # bonferroni correction
```

<br />

###4. Behavioral results: grammaticality judgments

<br />

#### Distribution of accurate grammaticality judgments across participants:

```{r gjplots, fig.width=7, fig.height=5}
myfun <- function(x) sum(x)/length(x) * 100
gj <- with(gjdat, aggregate(EndAcc, by = list(Group, Subject, Structure, Correctness), myfun))
names(gj) <- c("Group", "Subject", "Structure", "Correctness", "acc")
gj <- droplevels(gj)
gj$Group <- relevel(as.factor(gj$Group), "natives") # relevel so natives are first
gj$Structure <- relevel(as.factor(gj$Structure), "VERB") # verb first
par(mfrow=c(1,1), mar = c(9, 5, 4, 2) + 0.1)
boxplot(acc ~ Correctness * Structure * Group, data=gj, col="grey", main="Percentage of accurate reponses", ylab="%", las=2)
```

<br />

#### Cross-linguistic similarity effects? (i.e. are learners more accurate when nouns have the same gender in their two languages?)

```{r crosslingeffects}
gendat <- read.csv('PLandRUgenderEegItems.csv', header=T, sep=',') # gender similarity between German target nouns and Russian/Polish translation

# Grammaticality judgment task:
gjdatCLS <- merge(gjdatL1, gendat, by=c("Word")) 
gjdatCLS <- droplevels(gjdatCLS)
gjdatCLS$gensim <- ifelse(gjdatCLS$L1=="RU", as.character(gjdatCLS$simRUGE), as.character(gjdatCLS$simPLGE))
gjdatCLS$EndAcc <- as.factor(gjdatCLS$EndAcc)
gjdatCLS$gensim <- as.factor(gjdatCLS$gensim)
summary(gjCLSm <- glmer(EndAcc ~ gensim + (1|Subject), data=gjdatCLS, family='binomial'))

# Gender assignment task:
gadat2 <- merge(gadat, gendat, by=c("Word")) 
gadat2 <- droplevels(gadat2)
gadat2$gensim <- ifelse(gadat2$L1=="RU", as.character(gadat2$simRUGE), as.character(gadat2$simPLGE))
table(gadat2$L1, gadat2$gensim) # about 38% same gender words in Russian, about 44% same gender words in Polish
gadat2$Accuracy <- as.factor(gadat2$Accuracy)
gadat2$gensim <- as.factor(gadat2$gensim)
summary(gaCLSm <- glmer(Accuracy ~ gensim + (1|Subject), data=gadat2, family='binomial'))
plogis(3.3779) # probability of accurate answer when different gender:
plogis(3.3779 + 0.8968) # probability of accurate answer when same gender:
```

<br />

#### Mixed-effects logistic regression analysis of the accuracy of the answers to the grammaticality judgments

We fit a mixed-effects logistic regression model with accuracy of the answer as the dependent variable (correct: 1 or incorrect: 0) assessing the importance of group (natives vs. learners), structure (gender vs. verb) and grammaticality (grammatical vs. ungrammatical). We included the maximal random effect structure supported by the data.

```{r gjanalysis, cache=T}
gjdat$EndAcc <- as.factor(gjdat$EndAcc)
gjdat$Structure <- as.factor(gjdat$Structure)
gjdat$Structure <- relevel(gjdat$Structure, "VERB") # verb as reference level
gjdat$Group <- relevel(gjdat$Group, "natives") # natives as reference level
gjdat$IsLearner = (gjdat$Group == 'learners')*1
# add AoAs:
aoa <- ppdat[1:66,c(5,10)]
gjdat$Subject <- as.factor(ifelse(as.integer(gjdat$Subject)<699, sub("^","GL",gjdat$Subject), 
                                  sub("^","GN",gjdat$Subject))) # add GL/GN coding
gjdat <- merge(gjdat, aoa, by="Subject", all=T)
table(gjdat$AoArr)
gjdat[is.na(gjdat$AoArr),]$AoArr = 0 # for natives AoA coded as zero
```

```{r gjanalysis2, cache=TRUE}
summary(mgj0 <- glmer(EndAcc ~ Group*Structure*Correctness + (1+Structure*Correctness|Subject) + (1|Word), 
                      control=glmerControl(optimizer="bobyqa"), data=gjdat, family='binomial'))
```

In the next model we have a look at the effect of AoA:

```{r gjanalysis3, cache=T}
summary(mgj1 <- glmer(EndAcc ~ Structure:Correctness + AoArr:IsLearner:Structure:Correctness -1 + (1|Subject) + (1|Word), 
                      data=gjdat,family='binomial',control=glmerControl(optimizer="bobyqa")))

plogis(4.59329 + (7*-0.08853)) # verb cor for AoA 7: 0.98 probability of accurate answer
plogis(4.59329 + (36*-0.08853)) # verb cor for AoA 36: 0.80 probability of accurate answer
plogis(3.95655 + (7*-0.20338)) # gen incor for AoA 7: 0.92 probability of accurate answer
plogis(3.95655 + (36*-0.20338)) # gen incor for AoA 36: 0.03 probability of accurate answer
```

<br />

###5. ERP results - Traditional analysis

We calculate group averages over items, dividing the learners into early (AoA 7-16) and late (AoA 17-36) learners:

```{r anovaplots, cache=T, fig.width=7, fig.height=5}
dat$AoAGroup <- ifelse(dat$AoArr %in% c(7:16), c("early learners"),
                       ifelse(dat$AoArr %in% c(17:36), c("late learners"), c("natives")))
dat$AoAGroup <- as.factor(dat$AoAGroup)
dat$AoAGroup <- relevel(dat$AoAGroup, "natives") # relevel so natives are first
dat$Structure <- relevel(as.factor(dat$Structure), "VERB") # verb first
# grand average plots (with 95% confidence intervals for the mean):
plot.grandaverage(dat) # custom function
```

<br />

#### Group comparison: ANOVA

We perform an anova analysis on the average amplitudes in the 500-1200 milliseconds time window:

```{r erpanova}
# averaging over time window and items:
adat <- dat[dat$Time %in% c(500:1200),] 
adat <- with(adat, aggregate(uV, by=list(AoAGroup, Subject, Structure, Correctness), mean)) 
names(adat) <- c("AoAGroup","Subject","Structure","Correctness","uV")
# anova:
ezANOVA(data=adat, dv=uV, wid=Subject, within=.(Correctness, Structure), between=AoAGroup, detailed=F, type=3)
```

Because of the significant Group*Correctness interaction, we do follow-up analysis per group:

```{r erpanova2}
for (grp in levels(as.factor(adat$AoAGroup))) {
  print(grp)
  print(ezANOVA(data=adat[adat$AoAGroup==grp,], dv=uV, wid=Subject, within=.(Correctness, Structure), detailed=F, type=3)) }
# FDR correction for mulitple testing:
round(p.adjust(c(7.017046e-01, 1.311144e-03, 1.268541e-02), "BH"), digits=3)
```

Only in late learners and natives the Correctness*Structure interaction is significant. In these groups we therefore do follow-up analysis per structure:

```{r erpanova3}
for (grp in c("late learners", "natives")) {
  for (struc in levels(as.factor(adat$Structure))) {
    print(paste(grp, struc))
    test=adat[adat$AoAGroup==grp & adat$Structure==struc,]
    t_out(t.test(test$uV ~ test$Correctness))
    }
  }
# FDR correction:
round(p.adjust(c(0.2507, 4.867e-05, 2.034e-09, 1.586e-07), "BH"), digits=3)
```

Note: although group sizes are not equal, a levene's test shows that variances are equal, so applying anovas here is justified:

```{r erpanova4}
# number of subjects per group:
myfunc <- function(x) length(unique(x)); aggregate(Subject ~ AoAGroup, adat, myfunc)
# standard deviation in each group:
sd(adat$uV[adat$AoAGroup=="early learners"]); sd(adat$uV[adat$AoAGroup=="late learners"]); sd(adat$uV[adat$AoAGroup=="natives"])
leveneTest(uV ~ AoAGroup, data=adat)
```

<br />

#### Further inspection of the effect of AoA: correlation?

In order to investigate the strength of the relation between AoA and the P600 effect, we performed a correlational analysis per individual in both AoA groups taken together. We plot the average magnitude of the difference wave (incorrect minus correct) in the 500-1200 ms time window per individual, and see if there is a correlation with AoA:

```{r indif, fig.width=8, fig.height=4}
# averaging over time window and items:
adat <- dat[dat$Time %in% c(500:1200),] 
adat <- with(adat, aggregate(uV, by=list(Subject, AoArr, Structure, Correctness), mean)) # including AoA means natives dissapear
names(adat) <- c("Subject","AoArr","Structure","Correctness","uV")
# calculate difference between cor and incor conditions (=magnitude of the effect):
cdat <- adat[adat$Correctness == "cor",]
idat <- adat[adat$Correctness == "incor",]
dif <- merge(cdat, idat, by=c("Subject","AoArr","Structure"))
dif$dif <- dif$uV.y - dif$uV.x
dif <- dif[c("Subject","AoArr","Structure","dif")]

# plot magnitude by AoA, for VERB and GENDER separately
par(mfrow=c(1,2))
for (struc in levels(as.factor(dif$Structure))) {
  p <- dif[dif$Structure == struc,]
  with(p, plot(dif,AoArr, xlab=expression(paste("effect magnitude of difference wave in (",mu,"V",")")), 
               ylab="AoA", main=struc, font.main = 1))
  mtext(bquote(R^2 == .(round(summary(lm(dif~AoArr, p))$r.squared, digits=2))), cex=0.8)
  with(p, abline(lm(AoArr~dif), col="blue"))
  abline(v=0,lty=3)
  }

verb <- dif[dif$Structure == "VERB",]
summary(lm(dif~AoArr, verb))
rcorr(verb$dif, verb$AoArr)
gender <- dif[dif$Structure == "GEN",]
summary(lm(dif~AoArr, gender))
rcorr(gender$dif, verb$AoArr)
```

<br />

###6. ERP results - GAM analysis

In this section we will use generalized additive modelling (GAM) to assess the (possibly non-linear) effect of AoA on the non-linear ERP signal over time. We include the time-locked EEG signal per trial (i.e. per sentence per participant) of the learner data, in the full time range of -500 to 1400 ms before/after target onset. Grammaticality is converted into a binary variable (ungrammatical: 1 vs. grammatical: 0), to explicitly test for the non-linear difference between the two levels of grammaticality (i.e. to model the difference wave). To assess if a non-linear interaction between time and AoA was necessary, we fit a model that investigates the independent contribution of AoA vs. time on this difference, by means of decomposing the main effects of each of these factors and their pure interaction. The model also includes the time trends of individual participants per structure and level of grammaticality, and the time trends of individual items per level of grammaticality, to account for participant and item variation. Furthermore, each model includes a parameter to correct for the presence of autocorrelation in the residuals. As the response variable in our models (i.e. the ERP signal) is heavy-tailed, causing the residuals of our model to be non-normal, we fit the generalized additive model using the scaled-t family. As a consequence, the residuals follow the standard normal distribution.

<br />

#### Model 1: The effects of Time and AoA for verb and gender violations

```{r gam1, eval=F}
dat$Group = as.factor(dat$Group)
dat = dat[!dat$Group == "natives",] # remove natives from dataset
dat = droplevels(dat)

# make ordered factors:
dat$Structure = as.factor(dat$Structure)
dat$Structure = relevel(dat$Structure, "VERB")

dat$IsVerbIncorrectO = (dat$Correctness == 'incor' & dat$Structure == 'VERB')*1
dat$IsVerbIncorrectO = as.ordered(dat$IsVerbIncorrectO)
contrasts(dat$IsVerbIncorrectO) = 'contr.treatment'

dat$IsGenderIncorrectO = (dat$Correctness == 'incor' & dat$Structure == 'GEN')*1
dat$IsGenderIncorrectO = as.ordered(dat$IsGenderIncorrectO)
contrasts(dat$IsGenderIncorrectO) = 'contr.treatment'

# make subject and item variation factors:
dat$SubjectCorStruc = interaction(dat$Subject, dat$Correctness, dat$Structure)
dat$WordCor = interaction(dat$Word, dat$Correctness)

rho = 0.8994937 # (from Gaussian model)
# Note: rho value is set to autocorrelation at lag 1 for the same model without rho throughout

source('bam.art.fit-v7.r') # coded by Natalya Pya

# Determine theta:
system.time(g0 <- gam(uV ~ 1, data=dat, method='REML', family=scat(rho=rho, AR.start=dat$SeqStart))) # 30 secs
theta0 <- g0$family$getTheta(TRUE) # we have tested this on smaller datasets, seems to be good estimate of theta for full model

# fit model:
gam1 <- bam(uV ~ s(Time,by=Structure) + s(AoArr,by=Structure) + ti(Time,AoArr,by=Structure) + #1
                 s(Time,by=IsVerbIncorrectO) + s(AoArr,by=IsVerbIncorrectO) + ti(Time,AoArr,by=IsVerbIncorrectO) + #2
                 s(Time,by=IsGenderIncorrectO) + s(AoArr,by=IsGenderIncorrectO) + ti(Time,AoArr,by=IsGenderIncorrectO) + #3
                 Structure + IsVerbIncorrectO + IsGenderIncorrectO + #4
                 s(Time, SubjectCorStruc,bs='fs',m=1) + s(Time,WordCor,bs='fs',m=1), #5
            data=dat, gc.level=2, method='fREML', family=art(theta=theta0, rho=rho), AR.start=SeqStart) 
            # line 1 = effect per structure, line 2 = effect of verb violation, line 3 = effect of gender violation, 
            # line 4 = fixed effects, line 5 = random wiggly curves
smrygam1 <- summary(gam1)
save(gam1,file='gam1.rda')
save(smrygam1,file='smrygam1.rda') 
```

```{r summarygam1}
if (!file.exists('gam1.rda')) { 
    download.file('http://www.let.rug.nl/wieling/PaperPackages/MeulmanEtAl2015/gam1.rda',
                  'gam1.rda') # 1.4 GB
}
if (!file.exists('smrygam1.rda')) { 
    download.file('http://www.let.rug.nl/wieling/PaperPackages/MeulmanEtAl2015/smrygam1.rda',
                  'smrygam1.rda') # 374 MB
}
load('gam1.rda')
load('smrygam1.rda')
smrygam1 
```

```{r plotgam1, cache=T, fig.width=10, fig.height=12}
par(mfrow=c(4,3))
# VERB
fvisgam(gam1, plot.type='contour', view=c('Time','AoArr'), contour.col='black', color='topo', 
        zlim=c(-7,7), cond=list(IsVerbIncorrectO=1, IsGenderIncorrectO=0), rm.ranef=T,
        main='VERB: Full Time*AoA effect on difference')
plot.new()
plot.new()
constDiff = gam1$coef["IsVerbIncorrectO1"]
plot(gam1, shade=T, rug=F, select=7, seWithMean=T, shift=constDiff, ylim=c(6-constDiff,-4-constDiff), 
     main='s(Time):IsVerbIncorrect', ylab='uV'); abline(h=0)
plot(gam1, shade=T, rug=F, select=8, seWithMean=T, ylim=c(6,-4), 
     main='s(AoArr):IsVerbIncorrect', ylab='uV'); abline(h=0)
plot(gam1, rug=F, select=9, seWithMean=T, main='ti(Time,AoArr):IsVerbIncorrect',
     labcex=0.8, cex.lab=2, cex.axis=2, cex.main=1)
# GENDER
fvisgam(gam1, plot.type='contour', view=c('Time','AoArr'), contour.col='black', color='topo', 
        zlim=c(-7,7), cond=list(IsVerbIncorrectO=0, IsGenderIncorrectO=1), rm.ranef=T,
        main='GENDER: Full Time*AoA effect on difference')
plot.new()
plot.new()
constDiff = gam1$coef["IsGenderIncorrectO1"]
plot(gam1, shade=T, rug=F, select=10, seWithMean=T, shift=constDiff, ylim=c(6-constDiff,-4-constDiff), 
     main='s(Time):IsGenderIncorrect', ylab='uV'); abline(h=0)
plot(gam1, shade=T, rug=F, select=11, seWithMean=T, ylim=c(6,-4), 
     main='s(AoArr):IsGenderIncorrect', ylab='uV'); abline(h=0)
plot(gam1, rug=F, select=12, seWithMean=T, main='ti(Time,AoArr):IsGenderIncorrect', 
     labcex=0.8, cex.lab=2, cex.axis=2, cex.main=1)
```

Interpreting 2-dimensional smooth plots:

```{r plotgam1a, cache=T, fig.width=10, fig.height=6}
par(mfrow=c(2,3))
# verb
plot_smooth(gam1, view=c('Time'), cond=list(IsVerbIncorrectO=1, IsGenderIncorrectO=0, AoArr=10), 
            rm.ranef=T, main='Verb, AoA=10', rug=F, ylim=c(6,-5))
plot_smooth(gam1, view=c('Time'), cond=list(IsVerbIncorrectO=1, IsGenderIncorrectO=0, AoArr=20), 
            rm.ranef=T, main='Verb, AoA=20', rug=F, ylim=c(6,-5))
plot_smooth(gam1, view=c('Time'), cond=list(IsVerbIncorrectO=1, IsGenderIncorrectO=0, AoArr=30), 
            rm.ranef=T, main='Verb, AoA=30', rug=F, ylim=c(6,-5))
# gender
plot_smooth(gam1, view=c('Time'), cond=list(IsVerbIncorrectO=0, IsGenderIncorrectO=1, AoArr=10), 
            rm.ranef=T, main='Gender, AoA=10', rug=F, ylim=c(6,-5))
plot_smooth(gam1, view=c('Time'), cond=list(IsVerbIncorrectO=0, IsGenderIncorrectO=1, AoArr=20), 
            rm.ranef=T, main='Gender, AoA=20', rug=F, ylim=c(6,-5))
plot_smooth(gam1, view=c('Time'), cond=list(IsVerbIncorrectO=0, IsGenderIncorrectO=1, AoArr=30), 
            rm.ranef=T, main='Gender, AoA=30', rug=F, ylim=c(6,-5))
```

Model critisism:

```{r modelcrit, cache=T, fig.width=10, fig.height=3}
par(mfrow=c(1,3))
#plot model residuals:
qqp(resid(gam1))
```

<br />

#### Model 2: Is the effect of gender violation significantly different from effect of verb violation?

```{r gam2, eval=F}
dat$Group = as.factor(dat$Group)
dat = dat[!dat$Group == "natives",] # remove natives from dataset
dat = droplevels(dat)

# make ordered factors:
dat$Structure = as.factor(dat$Structure)
dat$Structure <- relevel(dat$Structure, "VERB")

dat$IsIncorrectO = (dat$Correctness == 'incor')*1
dat$IsIncorrectO = as.ordered(dat$IsIncorrectO)
contrasts(dat$IsIncorrectO) = 'contr.treatment'

dat$IsGenderIncorrectO = (dat$Correctness == 'incor' & dat$Structure == 'GEN')*1
dat$IsGenderIncorrectO = as.ordered(dat$IsGenderIncorrectO)
contrasts(dat$IsGenderIncorrectO) = 'contr.treatment'

# make subject and item variation factors:
dat$SubjectCorStruc = interaction(dat$Subject, dat$Correctness, dat$Structure)
dat$WordCor = interaction(dat$Word, dat$Correctness)

# gam2
rho = 0.8994944 # 22/10/14
system.time(gam2 <- bam(uV ~ s(Time,by=Structure) + s(AoArr,by=Structure) + ti(Time,AoArr,by=Structure) + #1
                        s(Time,by=IsIncorrectO) + s(AoArr,by=IsIncorrectO) + ti(Time,AoArr,by=IsIncorrectO) + #2
                        s(Time,by=IsGenderIncorrectO) + s(AoArr,by=IsGenderIncorrectO) + ti(Time,AoArr,by=IsGenderIncorrectO) + #3
                        Structure + IsIncorrectO + IsGenderIncorrectO + #4
                        s(Time, SubjectCorStruc,bs='fs',m=1) + s(Time,WordCor,bs='fs',m=1), #5
                      data=dat, gc.level=2, method='fREML', family=art(theta=theta0, rho=rho), AR.start=SeqStart)) 
                    # line 1 = effect per structure, line 2 = effect of violation, line 3 = is the effect of gender violation different 
                    # from effect of verb violation?, line 4 = fixed effects, line 5 = random wiggly curves
save(gam2,file='results/tdistribution/gam2.rda')
smrygam2 <- summary(gam2)
save(gam2,file='gam2.rda')
save(smrygam2,file='smrygam2.rda') 
```

```{r summarygam2}
if (!file.exists('gam2.rda')) { 
    download.file('http://www.let.rug.nl/wieling/PaperPackages/MeulmanEtAl2015/gam2.rda',
                  'gam2.rda') # 1.4 GB
}
if (!file.exists('smrygam2.rda')) { 
    download.file('http://www.let.rug.nl/wieling/PaperPackages/MeulmanEtAl2015/smrygam2.rda',
                  'smrygam2.rda') # 355 MB
}
load('gam2.rda')
load('smrygam2.rda')
smrygam2 
```

```{r plotgam2, cache=T, fig.width=10, fig.height=3}
par(mfrow=c(1,3))
constDiff = gam2$coef["IsGenderIncorrectO1"]
plot(gam2, shade=T, rug=F, select=10, seWithMean=T, shift=constDiff, ylim=c(4-constDiff,-4-constDiff), 
     main='s(Time):IsGenderIncorrect', ylab='uV'); abline(h=0)
plot(gam2, shade=T, rug=F, select=11, seWithMean=T, ylim=c(4,-4), 
     main='s(AoArr):IsGenderIncorrect', ylab='uV'); abline(h=0)
plot(gam2, rug=F, select=12, seWithMean=T, main='ti(Time,AoArr):IsGenderIncorrect', 
     labcex=0.8, cex.lab=2, cex.axis=2, cex.main=1)
```

```{r checkgam2, cache=T, fig.width=10, fig.height=3}
par(mfrow=c(1,3))
#plot model residuals:
qqp(resid(gam2))
```

<br />

#### Model 3: Model 1 including nuisance factors

```{r gam3, eval=F}
dat$Group = as.factor(dat$Group)
dat = dat[!dat$Group == "natives",] # remove natives from dataset
dat = droplevels(dat)

# make ordered factors:
dat$Structure = as.factor(dat$Structure)
dat$Structure = relevel(dat$Structure, "VERB")

dat$IsVerbIncorrectO = (dat$Correctness == 'incor' & dat$Structure == 'VERB')*1
dat$IsVerbIncorrectO = as.ordered(dat$IsVerbIncorrectO)
contrasts(dat$IsVerbIncorrectO) = 'contr.treatment'

dat$IsGenderIncorrectO = (dat$Correctness == 'incor' & dat$Structure == 'GEN')*1
dat$IsGenderIncorrectO = as.ordered(dat$IsGenderIncorrectO)
contrasts(dat$IsGenderIncorrectO) = 'contr.treatment'

# make subject and item variation factors:
dat$SubjectCorStruc = interaction(dat$Subject, dat$Correctness, dat$Structure)
dat$WordCor = interaction(dat$Word, dat$Correctness)

rho = 0.8994966 # 02/11/14
system.time(gam3 <- bam(uV ~ s(Time,by=Structure) + s(AoArr,by=Structure) + ti(Time,AoArr,by=Structure) + #1
                        s(Time,by=IsVerbIncorrectO) + s(AoArr,by=IsVerbIncorrectO) + ti(Time,AoArr,by=IsVerbIncorrectO) + #2
                        s(Time,by=IsGenderIncorrectO) + s(AoArr,by=IsGenderIncorrectO) + ti(Time,AoArr,by=IsGenderIncorrectO) + #3
                        te(Time,Freq.log,by=CorStruc) + te(Time,by=TestLocation) + #4
                        Structure + IsVerbIncorrectO + IsGenderIncorrectO + CorStruc + TestLocation + #5
                        s(Time, SubjectCorStruc,bs='fs',m=1) + s(Time,WordCor,bs='fs',m=1), #6
                      data=dat, gc.level=2, method='fREML', family=art(theta=theta0, rho=rho), AR.start=SeqStart)) 
                    # line 1 = effect per structure, line 2 = effect of verb violation, line 3 = effect of gender violation, 
                    # line 4 = nuisance factors, line 5 = fixed effects, line 6 = random wiggly curves
save(gam3,file='results/tdistribution/gam3.rda')
smrygam3 <- summary(gam3)
save(gam3,file='gam3.rda')
save(smrygam3,file='smrygam3.rda') 
```

```{r summarygam3}
if (!file.exists('gam3.rda')) { 
    download.file('http://www.let.rug.nl/wieling/PaperPackages/MeulmanEtAl2015/gam3.rda',
                  'gam3.rda') # 1.5 GB
}
if (!file.exists('smrygam3.rda')) { 
    download.file('http://www.let.rug.nl/wieling/PaperPackages/MeulmanEtAl2015/smrygam3.rda',
                  'smrygam3.rda') # 401 MB
}
load('gam3.rda')
load('smrygam3.rda')
smrygam3 
```

```{r plotgam3, cache=T, fig.width=10, fig.height=6}
par(mfrow=c(2,3))
constDiff = gam3$coef["IsVerbIncorrectO1"]
plot(gam3, shade=T, rug=F, select=7, seWithMean=T, shift=constDiff, ylim=c(6-constDiff,-4-constDiff), 
     main='s(Time):IsVerbIncorrect', ylab='uV'); abline(h=0)
plot(gam3, shade=T, rug=F, select=8, seWithMean=T, ylim=c(6,-4), 
     main='s(AoArr):IsVerbIncorrect', ylab='uV'); abline(h=0)
plot(gam3, rug=F, select=9, seWithMean=T, main='ti(Time,AoArr):IsVerbIncorrect',
     labcex=0.8, cex.lab=2, cex.axis=2, cex.main=1)

constDiff = gam3$coef["IsGenderIncorrectO1"]
plot(gam3, shade=T, rug=F, select=10, seWithMean=T, shift=constDiff, ylim=c(6-constDiff,-4-constDiff), 
     main='s(Time):IsGenderIncorrect', ylab='uV'); abline(h=0)
plot(gam3, shade=T, rug=F, select=11, seWithMean=T, ylim=c(6,-4), 
     main='s(AoArr):IsGenderIncorrect', ylab='uV'); abline(h=0)
plot(gam3, rug=F, select=12, seWithMean=T, main='ti(Time,AoArr):IsGenderIncorrect', 
     labcex=0.8, cex.lab=2, cex.axis=2, cex.main=1)
```

```{r checkgam3, cache=T, fig.width=10, fig.height=3}
par(mfrow=c(1,3))
#plot model residuals:
qqp(resid(gam3))
```
