# Supplementary material for: Age Effects in L2 Grammar Processing as Revealed by ERPs and How (Not) to Study Them
Source: PLoS One. 2015 Dec 18;10(12):e0143328. doi: 10.1371/journal.pone.0143328 (PMC4686163; doi:10.1371/journal.pone.0143328)
Supplement: S1 File — (ZIP) [file pone.0143328.s001.zip › S2_File/PLandRUgenderEegItems.csv]

Word	simPLGE	simRUGE
Apfel	dif	dif
Auge	same	dif
Ball	dif	same
Bart	dif	dif
Baum	dif	dif
Beginn	same	dif
Bein	dif	dif
Beispiel	dif	dif
Berg	dif	dif
Bericht	dif	same
Bett	same	dif
Bier	same	same
Bild	dif	dif
Blatt	dif	dif
Boden	dif	same
Boot	dif	dif
Brand	same	same
Brief	same	dif
Brot	dif	dif
Buch	dif	dif
Ei	same	same
Eimer	dif	dif
Ende	dif	dif
Erfolg	same	same
Fahrrad	dif	dif
Fass	dif	dif
Feld	same	same
Fenster	same	same
Fest	same	dif
Fieber	dif	dif
Fleisch	same	same
Flug	same	same
Flur	same	same
Fluss	dif	dif
Frosch	dif	dif
Fruehstueck	same	dif
Fuchs	same	dif
Fuss	dif	dif
Garten	same	same
Geld	dif	dif
Geraeusch	dif	dif
Gesang	same	dif
Geschenk	dif	dif
Gesicht	dif	same
Gespraech	dif	dif
Getraenk	dif	dif
Glas	dif	dif
Gold	same	same
Gras	dif	dif
Guertel	same	same
Haar	dif	dif
Hafen	same	same
Hals	dif	dif
Handy	dif	dif
Haus	dif	dif
Hemd	dif	dif
Herz	same	same
Himmel	dif	dif
Holz	same	same
Hut	same	dif
Kamm	same	dif
Kissen	dif	dif
Klavier	same	same
Kleid	dif	same
Knie	same	same
Knopf	same	dif
Koerper	dif	dif
Koffer	dif	same
Korb	same	dif
Laden	same	same
Licht	same	dif
Lied	dif	dif
Lohn	dif	dif
Meer	same	same
Messer	dif	dif
Nagel	same	same
Nest	same	same
Netz	dif	dif
Ohr	same	same
Postamt	dif	dif
Preis	dif	dif
Rad	same	same
Rand	same	same
Regen	same	same
Ring	same	dif
Rock	dif	dif
Satz	dif	dif
Schiff	dif	dif
Schirm	same	same
Schloss	dif	dif
Schluessel	same	same
Schrank	dif	same
Schuh	same	same
See	dif	dif
Sessel	same	dif
Sieg	dif	dif
Spiegel	dif	dif
Spiel	dif	dif
Stein	same	same
Stern	dif	dif
Stift	same	dif
Stock	same	dif
Stuhl	dif	same
Telefon	dif	dif
Tisch	same	same
Topf	same	dif
Tor	dif	dif
Unfall	same	same
Urteil	dif	dif
Vertrag	same	same
Wald	same	same
Wasser	dif	dif
Wetter	dif	dif
Zahn	same	same
Zaun	same	same
Zeichen	dif	dif
Zettel	dif	dif
Zimmer	dif	dif
Zug	same	same
